# Supplementary material for: Identification of 35 C-Type Lectins in the Oriental Armyworm, Mythimna separata (Walker)
Source: Insects. 2021 Jun 16;12(6):559. doi: 10.3390/insects12060559 (PMC8235521; doi:10.3390/insects12060559)
Supplement: Supplementary file 1 [file insects-12-00559-s001.zip]

Archive with 2 entries (2 files):
- Figure S1. CRD alignment.pdf
- Table S1. List of Primers.xlsx
