# Supplementary material for: Identification of 35 C-Type Lectins in the Oriental Armyworm, Mythimna separata (Walker)
Source: Insects. 2021 Jun 16;12(6):559. doi: 10.3390/insects12060559 (PMC8235521; doi:10.3390/insects12060559)
Supplement: Supplementary file 1 [file insects-12-00559-s001.zip › Table S1. List of Primers.xlsx]

## Sheet: Sheet1
Gene Name	Primer-F	Primer-R	PCR product(bp)	qPCR-F	qPCR-R	qPCR product(bp)
CTL-S1	TGGTGTTATTAGCCCTCTTCGC	GTTGGTGTATCGCACGTATTTGA	626	AATACATCTGGACATCGGGTCG	TCGTTCTGCTGACGGTTCG	139
CTL-S2	GAGTTGGAGAGACAGAACAAGATCACT	CAGACCTCACTTCACAAATGAAGAAG	820	TTGGCTGAGGAGGGTA	TCGTAGCGGAAGTTGTT	95
CTL-S3	TTCTGGCCACCTGCTTCT	GAGGACACGGGGATGGAG	601	CTCAACTATTTCCTCGCTTATC	TGTTGCCTGATGTCCAAA	145
CTL-S4	ATGCCCAGAGGCGTCTCGCTC	GCGCGAGCGCACGAAGTTGA	587	GTCCTCCACTCGTACTTCTTCAGC	TTTCCAATGAGACTGCGTCCA	118
CTL-S5	TCGGGACCATCGTCTTCATCT	GGCGTTGCGGTTCGTTTT	1121	CTCGCCACTACATCTGCC	TCGTTGACCTCCCTGCT	133
CTL-S6	AGGCGTGGTTGTTGGTGG	TGGCGACGTAGTTGAGGAGC	642	TGTTCGGTTGGTTCTGGTCC	TGACGCTGCTTCTTGTGGC	112
IML-1	GCCAAGCGAGTGTGTGCTC	GATAAAACGTCCGTTGAAGAACATAGAG	726	TGAGGGCTGGCAGACAGTAAA	ATCTCGCAAGCGGTGTTGAT	144
IML-2	CAAAATCCATACATTGCATAAGACTTGG	ATCGTTTAGTAGTCCGTTGTAGAACATG	751	CCGACTACCTCGTGAAAC	TCGTGCCTCTTACTGCTT	129
IML-3	GAAATGAAATTTTTCCGGAGGGACTAC	CCGGTGTAGAACATGGCGCC	797	TGGTTGAAGGGCTGTTTGAG	TGTCCTGGTTGCCATTTGTG	73
IML-4	GAAGCCAAGGGCTGGTTCAAG	CCTTGTCACACCACAAATCATTCAAAAG	805	GTTCTTGTGAAGACCCTC	TTTCGTGCTATTCTGTGA	145
IML-5	ATACGGTAGGGCGTCCTTG	TCCTTGGTTCGCTGTCAAT	804	TGCTACAAGCTGCACACAAC	TCGGTGTGGATTGCGTTAAG	136
IML-6	CGCACTGGAAGGTGCTGTTC	GTCGCAGAGCAGGTCGTTCAG	721	CAACGAATGTGGGACGAT	TCACGATGGCAAGATGG	140
IML-7	TCCAAAACTCTGTTAGTCTTTC	GCTCAGCGTCTACATTCATT	793	GGTCCACTTGGTAGCAAACACTT	AACGACGCCACTGCCTTGA	111
IML-8	CTGATGCTTTCTACAAGTTCCACATAG	CAATCATAATCGTTTAGTTTGCCGTC	769	TTTACTGGGCTGGATTTA	CGTTGTTTGGCTCATTTT	126
IML-9	GATAATAAGTTTTTCCGGTATGACTAC	CTTCGTGTTCACAGATGAAGAAG	841	AACGGTCGGAAGGAA	GGTTATGAAAGCCCAAA	109
IML-10	GCTAAAAATTATTTCCGCAAGGACTAC	CGGTGTAGAACATTGAACCGCA	802	GCTCCATACAACTCCATT	TCCCTTTCCCGCTTA	96
IML-11	AAAAAGTTTTTCCGGAAAGATTACAC	CATTAAAGAACATGGAGCCGCA	787	ACTAACTGGCAGCACG	CGAGTCACATCGGTAATC	99
IML-12	TCTGAAAAGTTTTTTCGAAAGGACTAC	CTACTTCGTGTTCACAAATGAAGAAAC	865	AGCCAGTTTCTGAGGTG	TTGTCATCATCCAGGTAA	118
IML-13	GCCAAAGGGATAAAAAGTTTTTTCGGG	CTATTAAGTTCGTGTTCACAGATGAAGAA	865	GGTGAGCCCAATAATAGC	AAGGCAGATCCATAGGTAC	92
IML-14	GTTTTTCCGAAAAGATTATCACTATTTAG	TTATCTAATTCATGTTCACAAATGAAGAA	858	AACTGGACCGAAGCTTATGC	GCGTGGATACTGTTAACTTCGC	106
IML-15	CTTAGACGCAACAGAGAGTTTTTACAAG	AGAGGATACTTCGTGTTCACAAATAAA	820	ACGACCTCGTGAAACTC	CCCTCATTAAACCTGCT	103
IML-16	CAAAGGTTTTTCCGGGACGACTAC	CTTATTTTATGTTCACAAATGAAGAAGC	848	AGGCTGGCAGACACTT	AGAAGCACTTCCTTTCG	146
IML-17	CAAGTCAAGGGATGGTTGAAACAC	TCTCACAGATAAAGGCAGCTGG	820	CACCCGTGCCTTCTT	TGTCCTCCAGGATATTTAG	111
IML-18	GCTCATTCAGATGTGACTATAAATACAGT	GATATTGAGGATCCTTCTCACAGATAAAC	861	CGCTGGAAGGTGCTGCTCTA	TGGCATGAATCCCGGTAAAG	114
IML-19	GAAGTCGTGGGTTAATAGTTT	AAGCAGCATTGTAGTCCG	944	GACAAACGCTGACGG	GGTCTCCAGAACGAAAT	99
IML-20	CCAAGTAGAAGGTTTTTATAAGTTCCAC	CTACTTCATGTTCACAAATGAAGAAGC	809	TCAATAACCGAAAGGATC	TTAGAATGAAAGCCAACG	112
IML-21	CGAAGCATTTGATAGTTTCTACAAGATC	CTTCTGCATGTTCACAAATGAAGAAG	818	GTGGGAAATGCTACAAG	TTCGCAAGGAAATCTG	124
IML-22	CGGTATGGTGTCTAATGGATGG	GTTTGACCGTGAATTGTCCTCC	696	CGGTGCCACGAAATT	GGATACCTAGCGAGGAGTT	118
IML-23	ACGTTGCTCTTCAGTCTTTAT	AACAGGTGCCTGACATCC	912	CAAACGACCCAAACAAT	CACAGATGAACCCGACAG	108
IML-24	GCAAGGGTTCTATAAGATTCACACATTG	GTGTAGAACATGGAACCACACTG	750	ATTTGAGACCATTGACGGAAGG	GCAGCGGTAGTCGTTGAGGT	133
IML-25	TCTTACTGTGCCTTTTATCG	CTCTGTCACTCCCTCGTGT	908	CCCTCAGGTCATTGGA	TTCGGCGCTACATACA	140
IML-26	CATTGAAGGATCATTCAGATGTGACTAT	ACTGTGGACTCTTCTCGCAGAAAAA	866	AATTCCAGTAATATGGGTTG	CAGATGTAAGGACGAGTGTC	123
IML-27	CTGAATTTTATTGAAGGAGCTT	GTCTTCTCCGTTTGGCTC	786	ACTCGTCCTTACATCTGTT	GTTTCGTGCCACCCT	132
IML-28	ATAGAAGGAGCATTCAGATGT	TGACCAACCAACGACAGT	917	GGTCAAACATTGGCAGAAGCA	TAACCCGTTCCGCCACAGAG	99
IML-29	TTTATCGAAGGATCATTCAG	TTTACAAACGTTGGGAAA	882	GTTCTAGCTTCGCCTACT	CCTTGAGAAACAGTGGC	113
